# Supplementary material for: Rickettsioses as Major Etiologies of Unrecognized Acute Febrile Illness, Sabah, East Malaysia
Source: Emerg Infect Dis. 2020 Jul;26(7):1409–19. doi: 10.3201/eid2607.191722 (PMC7323546; doi:10.3201/eid2607.191722)
Supplement: Appendix — Additional information about rickettsioses as major etiologies of unrecognized acute febrile illness, Sabah, East Malaysia. [file 19-1722-Techapp-s1.xlsx]

## Sheet: Appendix Table 1
Article DOI: https://doi.org/10.3201/eid2607.191722
Rickettsioses as Major Etiologies of Unrecognized Acute Febrile Illness, Sabah, East Malaysia
Appendix Table 1. Serologic detection of possible rickettsial infections
	OT	SFGR	TGR	ALL#
Possible rickettsial infections
Possible acute or past infection	14	6	15	32
Acute or convalescent IgG titer of 80	(4; 2-7)	(2; 1-4)	(4; 3-7)	(9; 6-13)
(N=354)
Possible acute rickettsial infection
All possible acute (N=356)	9	10	19	37
	(3; 1-5)	(3; 2-5)	(5; 3-8)	(10; 7-14)
IgG seroconversion to 80 (N=145)	3	3	6	12
	(2; 1-6)	(2; 1-6)	(4; 2-9)	(8; 5-14)
Single acute or convalescent IgG titer of 80 (N=209): acute IgM/IgG =197; convalescent IgG =12	5	2	5	12
	(3; 1-6)	(1; <1-3)	(2; 1-5)	(6; 4-10)
Acute-phase IgM titer ≥801	1	5	8	13
(N=199): acute IgM/IgG=197; acute IgM=2	(1; 0-3)	(3; 1-6)	(4; 2-8)	(7; 4-11)
Results are n/N, (%; 95% CI) unless otherwise indicated
# Total does not equal sum of individual infections since sum of the individual infections are co-infections
1 Includes 1 patient IgM positive for both SFGR and TGR (acute titer of 80 for both); and 5 for TG already classified as probable acute infection with acute IgG≥160

## Sheet: Appendix Table 2
Article DOI: https://doi.org/10.3201/eid2607.191722
Rickettsioses as Major Etiologies of Unrecognized Acute Febrile Illness, Sabah, East Malaysia
Appendix Table 2. Clinical features of those with OT rickettsioses and SFGR or TGR rickettsioses
		OT						SFGR or TGR
	No acute rickettsial infection	Confirmed acute OT infections	Probable	P-value	Confirmed or probable acute OT infections	P-value	P-value	Confirmed acute SFGR or TG infections (N=25)	Probable	P-value	Confirmed or probable	P-value	P-value
	(N=102)	(N=26)	acute OT infections	(OT acute confirmed vs probable)	(N=84)	(Confirmed or probable acute OT vs no rickettsial infection)	(Confirmed acute OT only vs. no rickettsial		acute SFGR or TG infections	(SFGR acute confirmed vs probable)	SFGR or TG infections	(SFGR or TG confirmed or probable acute vs no rickettsial infection)	(SFGR or TG confirmed acute vs no rickettsial infection)
			(N=58)				Infection)		(N=27)		(N=48)
Demographics
Age, median yrs (IQR)	29 (8-55)	36 (21-51)	35 (24-57)	0.87	35 (24-56)	0.06	0.27	42 (22-57)	53 (36-66)	0.01	48 (28-62)	0.004	0.2
Child <15 yrs	29 (28)	2 (7)	3 (5)	0.64	5 (6)	<0.001	0.038	6 (24)	0 (0)	0.004	6 (13)	0.038	0.8
Male	48 (47)	12 (46)	34 (59)	0.29	46 (55)	0.3	0.99	16 (67)	18 (67)	0.75	33 (70)	0.013	0.11
Symptoms
Fever duration, median days (IQR)	3 (1-4)	2 (2-5)	3 (2-5)	0.57	3 (2-5)	0.6	0.9	3 (2-3)	3 (2-7)	0.12	3 (2-5)	0.6	0.88
Headache	60 (59)	18 (69)	44 (79)	0.41	62/82 (76)	0.017	0.38	20 (83)	22 (81)	0.99	38 (81)	0.009	0.033
Dizziness	49 (48)	18 (69)	36 (64)	0.8	54 (66)	0.016	0.08	17 (71)	15 (56)	0.23	30 (64)	0.08	0.068
Confusion	9 (9)	3 (12)	4 (7)	0.67	7 (9)	0.99	0.71	2 (8)	1 (4)	0.57	3 (6)	0.75	0.99
Vision changes	11 (11)	3 (12)	7 (13)	0.99	10 (12)	0.82	0.99	6 (25)	6 (22)	0.99	11 (23)	0.05	0.09
Retro-orbital pain	22 (22)	7 (27)	16 (29)	0.99	23 (28)	0.31	0.6	5 (21)	9 (33)	0.09	11 (23)	0.83	0.99
Hearing loss	2 (2)	5 (19)	2 (4)	0.03	7 (9)	0.08	0.004	3 (13)	2 (7)	0.64	5 (11)	0.032	0.047
Coryza	32 (31)	6 (23)	18 (33)	0.44	24 (30)	0.8	0.48	1 (11)	8 (30)	0.54	16 (34)	0.85	0.23
Cough	41 (40)	8 (31)	25 (45)	0.33	33 (40)	0.99	0.5	16 (67)	14 (52)	0.39	27 (57)	0.05	0.023
Dyspnea	27 (26)	7 (27)	7 (13)	0.12	14 (17)	0.13	0.99	10 (42)	8 (30)	0.36	17 (36)	0.25	0.21
Joint pain	36 (35)	8 (31)	22 (39)	0.62	30 (37)	0.86	0.82	12 (50)	12 (44)	0.99	21 (45)	0.27	0.24
Muscle pain	23 (23)	8 (31)	7 (13)	0.07	15 (18)	0.48	0.44	6 (25)	8 (30)	0.52	12 (26)	0.69	0.79
Lethargy	59 (58)	18 (69)	33 (59)	0.47	51 (62)	0.55	0.37	15 (63)	18 (67)	0.76	30 (64)	0.49	0.82
Nausea	44 (44)	9 (35)	26 (47)	0.34	35 (43)	0.96	0.51	7 (29)	10 (37)	0.76	16 (34)	0.27	0.25
Vomiting	47 (46)	7 (27)	20 (36)	0.46	27 (33)	0.07	0.12	6 (25)	9 (33)	0.75	14 (30)	0.06	0.07
Abdominal pain	41 (40)	12 (46)	25 (46)	0.99	37 (45)	0.5	0.58	9 (38)	10 (37)	0.76	19 (40)	0.98	0.99
Loss of appetite	70 (68)	19 (73)	35 (64)	0.46	54 (67)	0.78	0.81	16 (67)	21 (78)	0.21	33 (70)	0.85	0.99
Diarrhoea	32 (31)	6 (23)	15 (27)	0.79	21 (26)	0.39	0.48	7 (29)	6 (22)	0.51	13 (28)	0.67	0.99
Dysuria	6 (6)	2 (7)	5 (9)	0.99	7 (9)	0.57	0.66	2 (8)	3 (11)	0.99	5 (11)	0.32	0.65
Signs
Conjunctival suffusion	2/95 (2)	0/25 (0)	0/54 (0)	-	0/79 (0)	0.5	0.99	0/23 (0)	0 (0)	-	0 (0)	0.99	0.99
Respiratory distress‡	34 (33)	2 (8)	15 (26)	0.08	17 (20)	0.046	0.008	10 (40)	7 (26)	0.24	16 (33)	0.99	0.64
Respiratory crepitations on auscultation	18 (18)	1 (4)	9/55 (16)	0.16	10/81 (12)	0.32	0.12	4/24 (17)	4 (15)	0.99	7/47 (15)	0.82	0.99
CXR abnormal	23/39 (59)	1/4 (25)	13/20 (65)	0.27	14/24 (58)	0.96	0.31	7/10 (70)	7/14 (50)	0.68	12/22 (55)	0.79	0.72
Maculo-papular rash	6 (6)	1 (4)	9/56 (16)	0.16	10/82 (12)	0.19	0.99	3/24 (13)	2 (7)	0.99	4/47 (9)	0.73	0.37
Eschar	0/101 (0)	0 (0)	0/55 (0)	-	0/81 (0)	-	-	0/23 (0)	0 (0)	-	0 (0)	-	-
Lymphadenopathy	3/98 (3)	0 (0)	2/53 (4)	0.99	2/78 (3)	0.99	0.99	0/23 (0)	0 (0)	-	0 (0)	-	-
Abdominal tenderness	11/91 (12)	6/24 (25)	4/35 (11)	0.29	10/59 (17)	0.47	0.19	1/22 (5)	1/21 (5)	0.99	2/39 (5)	0.55	0.99
Hepatomegaly	10 (10)	7 (27)	7/56 (13)	0.12	14/82 (17)	0.19	0.045	4/24 (17)	3 (11)	0.44	7/47 (15)	0.34	0.46
Splenomegaly	2/89 (2)	2/23 (9)	2/54 (4)	0.58	4/77 (5)	0.42	0.19	1/20 (5)	0 (0)	0.4	1/43 (2)	0.99	0.46
Data are: n (%) or n/N (%) unless otherwise indicated
Results are from time of enrolment unless otherwise specified
*1 patient with a confirmed rickettsiosis did not have clinical or laboratory data collected and was excluded from relevant analyses
‡ Respiratory rate ≥30/min or tissue oxygen saturation <96% on room air

## Sheet: Appendix Table 3
Article DOI: https://doi.org/10.3201/eid2607.191722
Rickettsioses as Major Etiologies of Unrecognized Acute Febrile Illness, Sabah, East Malaysia
Appendix Table 3. Laboratory features of those with acute OT rickettsioses and SFGR or TGR rickettsioses vs. no confirmed acute rickettsioses
	No rickettsial infection	Confirmed OT infections	P-value	Confirmed	P-value
	(N=102)	(N=26)	(confirmed OT vs. no rickettsial	SFGR or TGR infections	(confirmed SFGR or TGR vs. no rickettsial
			Infection)	(N=25)	Infection)
Laboratory parameter
Baseline hemotology conducted	97 (95)	26 (100)	0.25	23 (92)	0.62
Hemoglobin, g/L, median (IQR)	123 (111-136)	128 (111-141)	0.97	123 (109-132)	0.73
Anemia* (baseline)	35/94 (37)	11 (42)	0.64	14 (61)	0.06
WBC count, ×103/μL, median (IQR)	11.1 (6.7-15.3)	9.4 (4.6-15.2)	0.33	11.5 (8.8-17.1)	0.25
Leucocytosis (WBC >11 ×103/μL)	48/96 (50)	8 (32)	0.11	14 61)	0.37
Leucopenia (WBC <4.5 ×103/μL)	12/96 (13)	4/25 (16)	0.74	2 (8.7)	0.99
Neutrophil count, ×103/μL, median (IQR)	7.6 (3.9-11.5)	7.0 (3.1-11.4)	0.41	9.2 (6.4-14.2)	0.11
Neutropenia (neutrophils <1.5 ×103/μL)	5/91 (5)	1/23 (4)	0.83	0 (0)	0.58
Lymphocyte count, ×103/μL, median (IQR)	1.2 (0.7-1.3)	0.6 (0.3-1.0)	0.2	1.0 (0.9-2.6)	0.81
Monocyte count, ×103/μL, median (IQR)	9.2 (6.8-11.4)	9.3 (5.2-11.7)	0.39	6.4 (5.4-12.3)	0.18
Platelet count, ×103/μL, median (IQR)	257 (173-385)	189 (138-303)	0.1	283 (174-357)	0.94
Thrombocytopenia (platelets <150×103/μL)	18/97 (19)	8 (31)	0.18	4 (17)	0.99
Baseline renal function conducted	82 (80)	18 (70)	0.38	20 (80)	0.99
Creatinine, μmol/L, median (IQR)	83 (55-108)	87 (70-102)	0.41	89 (66-114)	0.25
Urea, mmol/L, median (IQR)	4.0 (2.5-5.5)	3.8 (2.7-4.7)	0.89	3.4 (2.7-6.2)	0.64
Acute kidney injury†	12/68 (18)	1/18 (6)	0.29	2/16 (13)	0.99
Baseline liver function conducted	19 (19)	8 (31)	0.19	6 (24)	0.58
Bilirubin (total), μmol/L, median (IQR)	11.0 (6.5-29.4)	4.6 (4.1-7.8)	0.07	7.8 (6.9-11.6)	0.64
Albumin, g/dL, median (IQR)	37 (34-41)	34 (18-38)	0.27	43 (43-43)	0.28
AST‡, IU/L, median (IQR)	45 (24-93)	24 (23-33)	0.33	49 (17-162)	0.99
ALT‡, IU/L, median (IQR)	38 (23-69)	23 (17-42)	0.41	29 (20-89)	0.79
Data are: n (%) or n/N (%) unless otherwise indicated
Results are from time of enrolment unless otherwise specified
WBC, white blood cell; AST, aspartate aminotransferase; ALT, alanine transaminase
*Anemia based on WHO 2011 haemoglobin measurement criteria: age 6-59 months (≤100g/L), 5-11 years (<115g/L), 12-14 years (<120g/L), non-pregnant women ≥15 years (<120g/L), men ≥15 years (<130g/L)
† KDIGO acute kidney injury criteria
‡ In no rickettsioses group AST was conducted on 14/102 (14%); ALT was conducted on 6/102 (6%)

## Sheet: Appendix Table 4
Article DOI: https://doi.org/10.3201/eid2607.191722
Rickettsioses as Major Etiologies of Unrecognized Acute Febrile Illness, Sabah, East Malaysia
Appendix Table 4. Laboratory features of those with acute rickettsioses vs. no rickettsioses
	Confirmed acute rickettsial infection	Probable acute rickettsial infection	P-value	No rickettsial infection	P-value	P-value
	(N=49)	(N=77)	(confirmed vs. probable acute rickettsial infection)	(N=102)	(confirmed or probable acute vs. no rickettsial infection)	(confirm acute vs. no rickettsial infection)
Laboratory parameter
Baseline hemotology conducted	47 (96)	72 (94)	0.66	97 (95)	0.77	0.99
Hemoglobin, g/L, median (IQR)	124 (111-138)	127 (109-142)	0.58	123 (111-136)	0.84	0.84
Anemia* (baseline)	24 (51)	36/71 (51)	0.94	35/94 (37)	0.06	0.12
WBC count, ×103/μL, median (IQR)	10.8 (6.5-15.8)	8.9 (5.6-13.5)	0.31	11.1 (6.7-15.3)	0.23	0.94
Leucocytosis (WBC >11 ×103/μL)	21/46 (44.7)	27/72 (38)	0.36	48/96 (50)	0.18	0.63
Leucopenia (WBC <4.5 ×103/μL)	6/46 (13)	11/72 (15)	0.99	12/96 (13)	0.6	0.99
Neutrophil count, ×103/μL, median (IQR)	7.7 (4.1-12.0)	6.6 (3.4-11.6)	0.43	7.6 (3.9-11.5)	0.67	0.74
Neutropenia (neutrophils <1.5 ×103/μL)	1/44 (2.3)	3/66 (5)	0.61	5/91 (5)	0.74	0.66
Lymphocyte count, ×103/μL, median (IQR)	0.9 (0.6-2.6)	0.9 (0.7-1.8)	0.85	1.2 (0.7-1.3)	0.67	0.75
Monocyte count, ×103/μL, median (IQR)	0.7 (0.4-1.3)	8.8 (5.9-12.3)	0.35	9.2 (6.8-11.4)	0.3	0.08
Platelet count, ×103/μL, median (IQR)	230 (152-335)	203 (138-295)	0.19	257 (173-385)	0.07	0.33
Thrombocytopenia (platelets <150×103/μL)	11 (23)	21/71 (30)	0.34	18/97 (19)	0.17	0.5
Baseline renal function conducted	33 (67)	61 (79)	0.28	82 (80)	0.37	0.51
Creatinine, μmol/L, median (IQR)	86 (68-111)	93 (73-119)	0.43	83 (55-108)	0.022	0.23
Urea, mmol/L, median (IQR)	3.7 (2.7-5.1)	4.1 (3.1-6.2)	0.44	4.0 (2.5-5.5)	0.29	0.89
Acute kidney injury†	6 (18)	8/41 (20)	0.3	12/68 (18)	0.76	0.26
Baseline liver function conducted	14 (29)	20 (26)	0.88	19 (19)	0.17	0.17
Bilirubin (total), μmol/L, median (IQR)	7.2 (4.5-9.8)	20.3 (9.6-38.3)	0.18	11.0 (6.5-29.4)	0.95	0.15
Albumin, g/dL, median (IQR)	35 (32-41)	39 (29-44)	0.54	37 (34-41)	0.96	0.6
AST, IU/L, median (IQR)	28 (20-42)	34 (22-113)	0.62	45 (24-93)	0.63	0.32
ALT, IU/L, median (IQR)	23 (18-42)	40 (23-141)	0.99	38 (23-69)	0.76	0.13
Data are n (%) or n/N (%) and from time of enrolment, unless otherwise indicated
WBC, white blood cell; AST, aspartate aminotransferase; ALT, alanine transaminase
*Anemia based on WHO 2011 haemoglobin measurement criteria: age 6-59 months (≤100g/L), 5-11 years (<115g/L), 12-14 years (<120g/L), non-pregnant women ≥15 years (<120g/L), men ≥15 years (<130g/L)
†KDIGO acute kidney injury criteria
‡ In no rickettsioses group AST was conducted on 4/102 (4%); ALT was conducted on 17/102 (17%)

## Sheet: Appendix Table 5
Article DOI: https://doi.org/10.3201/eid2607.191722
Rickettsioses as Major Etiologies of Unrecognized Acute Febrile Illness, Sabah, East Malaysia
Appendix Table 5. Demographic and epidemiologic features of those with confirmed acute or past rickettsioses vs. no rickettsioses*
	Confirmed acute or past rickettsioses	No rickettsioses	OR (95% CI)	P-value	Confirmed OT (acute or past infection)	P-value	Confirmed SFGR or TGR (acute or past infection)	P-value
						(OT vs no rickettsial infection)		(SFGR or TGR vs no rickettsial infection)
	N=135†	N=221			N=96		N=47
Age, median yrs (IQR)	43 (24-61)	24 (5-44)	-	<0.001	38 (24-57)	<0.001	56 (39-66)	<0.001
Child <15 yrs	12 (9)	71 (32)	0.2 (0.1-0.4)	<0.001	6 (6)	<0.001	1 (2)	<0.001
Male	77 (57)	115 (52)	0.8 (0.5-1.3)	0.36	49 (51)	0.7	29 (63)	0.23
Rural residence (vs town/urban)	91 (67)	186 (84)	0.4 (0.2-2.0)	<0.001	66 (69)	0.002	29 (63)	<0.001
Primary occupation
Farmer	11/130 (8)	7/216 (3)	2.8 (1.0-7.3)	0.041	7/94 (7)	0.14	6/45 (13)	0.013
Rubber tapper	13/130 (10)	4/216 (2)	5.9 (1.9-18.5)	0.002	8/94 (9)	0.009	5/45 (11)	0.009
Palm oil plantation worker	1/130 (<1)	1/216 (<1)	1.7 (0.1-26.9)	0.72	1/94 (1)	0.52	1/45 (2)	0.32
Fisherman	5/130 (4)	3/216 (1)	2.8 (0.7-12.1)	0.12	2/94 (2)	0.64	3/45 (7)	0.07
Rice paddy	4/130 (3)	4/216 (2)	1.7 (0.4-6.8)	0.47	4/94 (4)	0.25	0/45 (0)	0.99
Housewife	15/130 (12)	40/216 (19)	0.6 (0.3-1.1)	0.09	10/94 (11)	0.09	6/45 (13)	0.52
Construction/contractor	4/130 (3)	1/216 (<1)	6.8 (0.8-61.7)	0.09	3/94 (3)	0.09	2/45 (4)	0.08
Shopkeeper/businessman	7/130 (5)	6/216 (3)	2.0 (0.7-6.1)	0.23	6/94 (6)	0.2	2/45 (4)	0.63
Student	16/130 (12)	24/216 (11)	1.1 (0.6-2.2)	0.74	15/94 (16)	0.27	0/45 (0)	0.019
Unemployed	24/130 (18)	23/216 (11)	1.9 (1.0-3.5)	0.042	17/94 (18)	0.1	10/45 (22)	0.047
Retired	5/130 (4)	7/216 (3)	1.2 (0.4-3.8)	0.77	3/94 (3)	0.99	3/45 (7)	0.38
Other	20/130 (15)	38/216 (18)	1.1 (0.5-2.2)	0.81	17/94 (19)	0.92	7/45 (16)	0.74
Exposure in previous 2 weeks
Travel overnight away from home	23/132 (17)	33/215 (15)	1.2 (0.6-2.1)	0.61	21/94 (22)	0.14	6/46 (13)	0.69
Stayed overnight in forest	10/132 (8)	10/217 (5)	1.7 (0.7-4.2)	0.25	10/94 (11)	0.047	2/46 (4)	0.94
Spent >4 h duration in forest	19/132 (14)	16/217 (7)	2.1 (1.0-4.3)	0.037	16/94 (17)	0.01	4/46 (9)	0.76
Livestock contact	43/131 (33)	71/217 (33)	0.8 (0.2-3.1)	0.72	31/93 (33)	0.92	14/46 (30)	0.76
Household pets	108/132 (82)	167/217 (77)	1.3 (0.8-2.3)	0.28	80/94 (15)	0.1	39/46 (85)	0.24
Rat exposure	29/132 (22)	56/217 (26)	0.8 (0.5-1.4)	0.42	20/94 (21)	0.39	10/46 (22)	0.56
Worked in rice paddy	8/132 (6)	8/217 (4)	1.7 (0.6-4.6)	0.31	7/94 (7)	0.16	4/46 (9)	0.23
Freshwater exposure	20/132 (15)	26/217 (12)	1.3 (0.7-2.5)	0.4	16/94 (17)	0.23	4/46 (9)	0.52
Bitten by ticks or fleas	13/132 (10)	26/217 (12)	0.8 (0.4-1.6)	0.54	8/94 (9)	0.43	6/46 (13)	0.81
*Acute or past rickettsioses = acute and/or convalescent IgG titer ≥1:160 (seroprevalent) and any PCR positive; no rickettsioses = acute and convalescent IgG titer <160, or if no paired sera, then acute or convalescent IgG <160
† Seroprevalent infections (n=126), and PCR confirmed acute infections (n=11); 2 patients were PCR positive and had seroprevalent infections
Data are: n (%) or n/N (%) unless otherwise indicated
